# Supplementary material for: Causal relationship between systemic circulatory inflammatory regulators and intervertebral disc degeneration: A bidirectional 2-sample Mendelian randomization study
Source: Medicine (Baltimore). 2024 Sep 6;103(36):e39521. doi: 10.1097/MD.0000000000039521 (PMC11384059; doi:10.1097/MD.0000000000039521)
Supplement: Supplementary file 1 [file medi-103-e39521-s001.xlsx]

## Sheet: S1
	outcome	exposure	nsnp	b_direction	p_no	b_MR.Egger	se_MR.Egger	pval_MR.Egger	b_Weighted.median	se_Weighted.median	pval_Weighted.median	b_Inverse.variance.weighted	se_Inverse.variance.weighted	pval_Inverse.variance.weighted	Q_MR.Egger	Q_df_MR.Egger	Q_pval_MR.Egger	Q_Inverse.variance.weighted	Q_df_Inverse.variance.weighted	Q_pval_Inverse.variance.weighted	egger_intercept	se	pval	pval_presso
1	IDD	B_NGF	4	Inconsistent direction	MR Egger Weighted median Inverse variance weighted	-0.155826	0.328671	0.682142	0.064992	0.0456964	0.154952	-0.00139844	0.0549208	0.979686	7.75276	2	0.0207257	8.64193	3	0.0344507	0.0219995	0.0459341	0.679236	0.09
2	IDD	CTACK	11	Inconsistent direction	MR Egger Weighted median Inverse variance weighted	0.0462851	0.0526563	0.402258	-0.00227815	0.0291071	0.937615	-0.00398843	0.0248768	0.872623	12.1522	9	0.204866	13.7291	10	0.185709	-0.0117867	0.0109066	0.307937	0.19
3	IDD	EOTAXIN	17	NA	MR Egger Weighted median Inverse variance weighted	-0.0405337	0.0527664	0.454309	-0.0234833	0.0295135	0.426219	-0.0277121	0.0217028	0.201641	10.8497	15	0.763176	10.9207	16	0.814351	0.00175141	0.00656992	0.793423	0.84
4	IDD	FGF_BASIC	7	NA	MR Egger Weighted median Inverse variance weighted	-0.0450217	0.11208	0.704505	-0.0352965	0.0476004	0.45838	-0.035126	0.0378144	0.352938	3.48992	5	0.624914	3.49871	6	0.744141	0.00130533	0.0139175	0.928918	0.73
5	IDD	G_CSF	8	NA	Weighted median Inverse variance weighted	-0.203063	0.0681657	0.0246696	-0.0759744	0.0486023	0.118009	-0.0782234	0.0523226	0.134909	9.33221	6	0.155739	17.5534	7	0.0141558	0.0211507	0.00919968	0.0611789	0.04
6	IDD	GROA	13	NA	MR Egger Weighted median Inverse variance weighted	0.0574479	0.0317699	0.097957	0.00685468	0.0249211	0.783274	0.00934064	0.0181741	0.607285	8.86168	11	0.634659	12.238	12	0.426759	-0.014506	0.00789451	0.0932783	0.37
7	IDD	HGF	8	NA	MR Egger Weighted median Inverse variance weighted	-0.150346	0.0747943	0.091138	-0.0258492	0.0469355	0.581813	-0.0189541	0.0409741	0.64366	6.10101	6	0.411971	10.0826	7	0.183943	0.018797	0.00949922	0.0951828	0.21
8	IDD	IFN_G	11	NA	MR Egger Weighted median	-0.106163	0.0753767	0.192599	-0.0781693	0.0412705	0.0582154	-0.0893263	0.0364912	0.0143697	16.7002	9	0.0536237	16.825	10	0.0783268	0.00249743	0.0096282	0.801172	0.11
9	IDD	IL_10	15	Inconsistent direction	MR Egger Weighted median Inverse variance weighted	0.0371163	0.107356	0.735075	0.00958832	0.0326827	0.769234	-0.0106953	0.0322165	0.739904	29.684	13	0.00522899	30.1846	14	0.00719732	-0.0055015	0.0117492	0.647364	0.01
10	IDD	IL_12_P70	15	Inconsistent direction	MR Egger Weighted median Inverse variance weighted	0.00969255	0.117775	0.935664	-0.028523	0.0373843	0.445483	-0.00410491	0.0315641	0.896527	21.8068	13	0.0584286	21.8317	14	0.0821383	-0.00149422	0.0122521	0.904798	0.09
11	IDD	IL_13	13	NA	MR Egger Weighted median Inverse variance weighted	-0.0163107	0.0361563	0.66067	-0.0244084	0.0246488	0.322053	-0.0331423	0.018817	0.0781878	13.3474	11	0.271227	13.7165	12	0.319179	-0.00407557	0.0073898	0.592309	0.41
12	IDD	IL_16	8	Inconsistent direction	MR Egger Weighted median Inverse variance weighted	0.0052654	0.0359654	0.888399	0.0228004	0.0271669	0.401317	-0.00600957	0.0208532	0.773205	7.65978	6	0.264103	7.86282	7	0.344845	-0.00337594	0.00846504	0.703839	0.35
13	IDD	IL_17	8	Inconsistent direction	MR Egger Weighted median Inverse variance weighted	-0.0596025	0.0676713	0.412332	0.0433454	0.0408396	0.288527	0.0297786	0.0400585	0.457252	8.91663	6	0.178321	12.5683	7	0.0833509	0.0167633	0.0106939	0.16803	0.2
14	IDD	IL_18	12	NA	MR Egger Weighted median Inverse variance weighted	-0.0421006	0.0491714	0.411932	-0.0396793	0.028433	0.162854	-0.045565	0.0256962	0.0761916	19.6981	10	0.0322415	19.712	11	0.0494499	-0.000812319	0.00964494	0.934542	0.05
15	IDD	IL_1B	4	NA	MR Egger Weighted median Inverse variance weighted	-0.150467	0.0736882	0.177914	-0.0361355	0.0467685	0.439731	-0.037134	0.0388682	0.339384	0.839766	2	0.657124	3.85822	3	0.277187	0.0259017	0.0149086	0.224455	0.33
16	IDD	IL_1RA	8	Inconsistent direction	MR Egger Weighted median Inverse variance weighted	0.0318034	0.104419	0.770977	0.029127	0.0353891	0.410479	-0.0152437	0.0343689	0.657382	13.1312	6	0.0409993	13.637	7	0.0580266	-0.00758031	0.0157671	0.64771	0.06
17	IDD	IL_2	7	Inconsistent direction	MR Egger Weighted median Inverse variance weighted	-0.0656814	0.0532546	0.272261	0.000391867	0.0314708	0.990065	-0.00107894	0.0301145	0.97142	7.29456	5	0.199639	10.2482	6	0.114582	0.0133884	0.00940947	0.214056	0.21
18	IDD	IL_2RA	9	NA	MR Egger Weighted median Inverse variance weighted	-0.0113025	0.0543881	0.841293	-0.0266392	0.025771	0.301281	-0.0279436	0.0276736	0.312612	15.1122	7	0.0345883	15.397	8	0.0518708	-0.00365915	0.0100741	0.72716	0.07
19	IDD	IL_4	12	Inconsistent direction	MR Egger Weighted median Inverse variance weighted	0.0316018	0.0835616	0.713197	-0.0180093	0.0399915	0.652474	-0.0286097	0.035162	0.415843	14.5119	10	0.150896	15.4343	11	0.163465	-0.00803439	0.0100776	0.443821	0.15
20	IDD	IL_5	8	NA	MR Egger Weighted median Inverse variance weighted	-0.0783527	0.0499205	0.167572	-0.0277646	0.0302326	0.358427	-0.0305163	0.0229077	0.182813	5.02747	6	0.540295	6.19065	7	0.517674	0.0102289	0.00948429	0.322245	0.57
21	IDD	IL_6	11	Inconsistent direction	MR Egger Weighted median Inverse variance weighted	0.00453516	0.0878024	0.959934	0.0205146	0.0442115	0.642641	-0.00581149	0.0367387	0.874311	14.1483	9	0.117146	14.1754	10	0.16514	-0.0012558	0.00956643	0.898448	0.2
22	IDD	IL_7	13	Inconsistent direction	MR Egger Weighted median Inverse variance weighted	0.0022068	0.0489896	0.964878	0.0189001	0.0223901	0.398598	-0.0126802	0.0205482	0.537171	18.3071	11	0.0747235	18.4968	12	0.101418	-0.0033371	0.00988369	0.741992	0.15
23	IDD	IL_8	7	Inconsistent direction	MR Egger Weighted median Inverse variance weighted	-0.00261092	0.0496097	0.960065	0.0168945	0.0311193	0.587202	-0.00852657	0.0251966	0.735061	2.51085	5	0.77486	2.53002	6	0.865093	-0.00117919	0.00851847	0.895305	0.89
24	IDD	IL_9	6	NA	MR Egger Weighted median Inverse variance weighted	-0.0579895	0.0913085	0.55988	-0.00505013	0.0389921	0.896949	-0.0365242	0.0340257	0.283077	6.14747	4	0.188403	6.24989	5	0.282657	0.00534596	0.0207085	0.809027	0.38
25	IDD	IP_10	9	NA	MR Egger Weighted median Inverse variance weighted	0.00553342	0.0516099	0.917626	0.00999796	0.0321704	0.755967	0.0166282	0.0238732	0.486101	8.70907	7	0.274224	8.78496	8	0.36076	0.0024453	0.00990054	0.812005	0.46
26	IDD	M_CSF	12	NA	MR Egger Weighted median Inverse variance weighted	0.00860381	0.032147	0.794416	0.0160526	0.0211533	0.44793	0.0124529	0.0154009	0.418754	9.52559	10	0.483051	9.5442	11	0.571791	0.00131945	0.00967281	0.894205	0.6
27	IDD	MCP_1_MCAF	16	Inconsistent direction	MR Egger Weighted median Inverse variance weighted	0.0683642	0.0790589	0.401764	-0.00547322	0.0356122	0.877855	0.00230522	0.0284113	0.935333	19.0586	14	0.162723	20.1521	15	0.166174	-0.00881741	0.00983795	0.385263	0.13
28	IDD	MCP_3	5	NA	MR Egger Weighted median Inverse variance weighted	-0.117525	0.040941	0.0640195	-0.0286959	0.0260831	0.271256	-0.0401312	0.0211602	0.0578887	1.52349	3	0.676859	5.88908	4	0.207587	0.0224741	0.0107562	0.12785	0.25
29	IDD	MIF	10	NA	MR Egger Weighted median Inverse variance weighted	-0.0240789	0.0471044	0.62303	-0.01978	0.030321	0.514172	-0.0111211	0.0228849	0.626998	9.55517	8	0.297644	9.67767	9	0.377204	0.00279967	0.00874206	0.756981	0.39
30	IDD	MIG	11	NA	MR Egger Weighted median Inverse variance weighted	-0.0497383	0.0496191	0.342337	-0.0034605	0.0279732	0.901547	-0.0117536	0.0253961	0.643499	14.6264	9	0.101723	15.9263	10	0.101763	0.00946185	0.0105798	0.394431	0.1
31	IDD	MIP_1A	4	Inconsistent direction	MR Egger Weighted median Inverse variance weighted	0.0783009	0.11012	0.550794	-0.0784648	0.0446057	0.0785644	-0.0617031	0.035153	0.0792126	1.32149	2	0.516466	3.11386	3	0.374401	-0.0233023	0.0174054	0.312523	0.42
32	IDD	MIP_1B	22	NA	MR Egger	-0.0183753	0.0547244	0.740535	-0.0573582	0.0270734	0.0341226	-0.0445447	0.0195618	0.0227783	12.5207	20	0.89699	12.7829	21	0.916039	-0.00343988	0.00671807	0.614235	0.87
33	IDD	PDGF_BB	14	Inconsistent direction	MR Egger Weighted median Inverse variance weighted	-0.000205797	0.0638543	0.997481	0.00608871	0.0358741	0.865227	-0.0176658	0.0270586	0.513838	11.5602	12	0.481614	11.6513	13	0.55642	-0.00218373	0.00723378	0.767912	0.58
34	IDD	RANTES	10	NA	MR Egger Weighted median Inverse variance weighted	0.00296544	0.0677221	0.966146	0.0412686	0.0323506	0.202074	0.0505081	0.0264894	0.0565557	12.5721	8	0.127446	13.4945	9	0.141477	0.00968452	0.0126407	0.465598	0.24
35	IDD	SCF	8	Inconsistent direction	MR Egger Weighted median Inverse variance weighted	0.079323	0.0947658	0.434634	0.0122786	0.0502656	0.807018	-0.0114958	0.047573	0.809055	10.4741	6	0.106053	12.5963	7	0.0825784	-0.0130074	0.0117975	0.312469	0.09
36	IDD	SCGF_B	21	NA	MR Egger Weighted median Inverse variance weighted	0.0239044	0.0297194	0.431152	0.00964563	0.020492	0.637854	0.0218868	0.0140604	0.119559	19.7108	19	0.412164	19.717	20	0.47575	-0.000463678	0.00598462	0.939053	0.46
37	IDD	SDF_1A	10	Inconsistent direction	MR Egger Weighted median Inverse variance weighted	-0.0315508	0.0784386	0.698044	0.0085458	0.0447093	0.848415	0.0378061	0.0389741	0.332031	11.3317	8	0.183605	12.8002	9	0.171858	0.009325	0.00915818	0.338377	0.25
38	IDD	TNF_A	5	NA	MR Egger Weighted median Inverse variance weighted	0.0313806	0.0834021	0.731759	0.0415353	0.0432536	0.336918	0.0265995	0.041492	0.521475	7.77444	3	0.0509108	7.78714	4	0.0996942	-0.00127281	0.018181	0.948593	0.13
39	IDD	TNF_B	5	NA	MR Egger Weighted median Inverse variance weighted	0.0177024	0.0433347	0.710313	0.000622843	0.0233627	0.978731	0.00174104	0.0190739	0.927271	3.93052	3	0.269065	4.16555	4	0.384065	-0.00494768	0.0116816	0.70043	0.4
40	IDD	TRAIL	14	NA	MR Egger Weighted median Inverse variance weighted	-0.0286164	0.0258359	0.289733	-0.02883	0.0226538	0.20315	-0.0161674	0.0177207	0.361587	4.35869	12	0.97606	4.79713	13	0.979392	0.00327083	0.00493968	0.520387	0.98
41	IDD	VEGF	17	NA	MR Egger Weighted median Inverse variance weighted	-0.0828223	0.0528656	0.138044	-0.0303345	0.0295511	0.304652	-0.0257614	0.0253068	0.308697	23.0232	15	0.0836492	25.3223	16	0.0643417	0.0095906	0.00783614	0.23987	0.05

## Sheet: S2
	outcome	exposure	nsnp	b_direction	p_no	b_MR.Egger	se_MR.Egger	pval_MR.Egger	b_Weighted.median	se_Weighted.median	pval_Weighted.median	b_Inverse.variance.weighted	se_Inverse.variance.weighted	pval_Inverse.variance.weighted	Q_MR.Egger	Q_df_MR.Egger	Q_pval_MR.Egger	Q_Inverse.variance.weighted	Q_df_Inverse.variance.weighted	Q_pval_Inverse.variance.weighted	egger_intercept	se	pval	pval_MRPRESSO
1	B_NGF	IDD	115	NA	MR Egger Weighted median Inverse variance weighted	-0.0107226	0.0156543	0.494771	-0.0104323	0.0166619	0.531236	-0.0146972	0.014743	0.318815	104.44	113	0.705342	105.01	114	0.714756	-0.00226119	0.0029943	0.451723	0.68
2	CTACK	IDD	116	NA	MR Egger Weighted median Inverse variance weighted	-0.000410892	0.0154273	0.978798	-0.0021946	0.0165927	0.894776	-0.00539116	0.0145266	0.710546	109.205	114	0.609412	110.124	115	0.611032	-0.00282272	0.002944	0.339686	0.653
3	EOTAXIN	IDD	118	Inconsistent direction	MR Egger Weighted median Inverse variance weighted	0.000509243	0.0108316	0.962582	0.000926928	0.0108161	0.931706	-0.00131463	0.0101671	0.897118	128.645	116	0.198997	128.923	117	0.212537	-0.00104151	0.00208151	0.617769	0.433
4	FGF_BASIC	IDD	118	NA	MR Egger Weighted median Inverse variance weighted	-0.00598869	0.0111196	0.591217	-0.00456079	0.011638	0.695141	-0.00460058	0.0104306	0.659166	125.736	116	0.252815	125.885	117	0.270902	0.000789369	0.00213081	0.711719	0.544
5	G_CSF	IDD	118	NA	MR Egger Weighted median Inverse variance weighted	-0.0171699	0.0106419	0.10937	-0.0156684	0.0117384	0.181943	-0.0152088	0.00998948	0.127887	120.198	116	0.375997	120.508	117	0.393366	0.00111478	0.00203848	0.585518	0.626
6	GROA	IDD	114	NA	NA	-0.0425769	0.0174092	0.0160155	-0.0421097	0.0192658	0.0288355	-0.0396397	0.0163428	0.0152868	137.502	112	0.0512084	137.812	113	0.0562885	0.00166715	0.00331996	0.61654	0.262
7	HGF	IDD	117	NA	MR Egger Weighted median Inverse variance weighted	-0.00671026	0.0103549	0.518259	-0.00592458	0.010729	0.580809	-0.0036606	0.00974068	0.707062	117.857	115	0.40875	118.642	116	0.414552	0.00173614	0.00198444	0.383465	0.537
8	IFN_G	IDD	116	NA	MR Egger Weighted median Inverse variance weighted	-0.020328	0.0109098	0.0649965	-0.0181411	0.0126267	0.150796	-0.0165669	0.0102754	0.1069	120.203	114	0.327232	121.309	115	0.325478	0.00214	0.00208938	0.307898	0.501
9	IL_10	IDD	117	NA	MR Egger Weighted median Inverse variance weighted	-0.006734	0.0105687	0.525284	-0.00438371	0.0111067	0.693072	-0.00212982	0.00995331	0.830562	109.257	115	0.633445	110.936	116	0.615427	0.00263426	0.00203324	0.197708	0.658
10	IL_12_P70	IDD	117	Inconsistent direction	MR Egger Weighted median Inverse variance weighted	0.00101696	0.010229	0.920978	0.000421404	0.0109351	0.96926	-0.00103475	0.00963276	0.914456	103.191	115	0.777163	103.547	116	0.789486	-0.00117075	0.00196365	0.552206	0.818
11	IL_13	IDD	116	NA	Weighted median	-0.0335825	0.0160368	0.0384676	-0.0328562	0.0182219	0.0713695	-0.0334442	0.0150325	0.0260949	119.662	114	0.33984	119.662	115	0.364225	7.81e-05	0.00305348	0.979637	0.607
12	IL_16	IDD	116	NA	MR Egger Weighted median Inverse variance weighted	0.0172122	0.0160478	0.285732	0.0165814	0.0164667	0.313952	0.0113188	0.015122	0.454159	118.112	114	0.377082	119.343	115	0.371952	-0.00333348	0.00305803	0.277979	0.449
13	IL_17	IDD	117	NA	MR Egger Weighted median Inverse variance weighted	-0.00907688	0.0105682	0.392192	-0.00735469	0.0116259	0.526986	-0.00556436	0.00995154	0.576063	103.56	115	0.769299	104.535	116	0.768794	0.00200034	0.00202585	0.325515	0.82
14	IL_18	IDD	116	NA	MR Egger Weighted median Inverse variance weighted	0.00664601	0.0196757	0.736152	0.00363534	0.0177809	0.838	0.00225744	0.0184794	0.902772	184.099	114	3.53e-05	184.807	115	3.95e-05	-0.00247955	0.00374645	0.509409	0.063
15	IL_1B	IDD	116	NA	MR Egger Weighted median Inverse variance weighted	-0.0303424	0.0162737	0.0648229	-0.0273454	0.0184961	0.139289	-0.022255	0.0153199	0.146309	101.326	114	0.796175	103.497	115	0.770662	0.00455132	0.00308935	0.143445	0.632
16	IL_1RA	IDD	116	NA	Weighted median Inverse variance weighted	-0.0339255	0.0165952	0.0432284	-0.0308903	0.0186142	0.0970154	-0.025652	0.0157039	0.102367	130.968	114	0.132211	133.48	115	0.11465	0.00466863	0.00315737	0.141993	0.35
17	IL_2	IDD	116	NA	Weighted median Inverse variance weighted	-0.0328235	0.015911	0.0413894	-0.0295687	0.0183565	0.107224	-0.0254791	0.015036	0.0901634	115.286	114	0.448679	117.182	115	0.425888	0.00414353	0.00302679	0.173705	0.53
18	IL_2RA	IDD	116	NA	MR Egger Weighted median Inverse variance weighted	0.00182819	0.015315	0.90519	0.00532757	0.0167435	0.750342	0.00584363	0.0144224	0.685348	104.417	114	0.728696	105.024	115	0.736799	0.00228322	0.00292941	0.437351	0.863
19	IL_4	IDD	117	NA	MR Egger Weighted median Inverse variance weighted	-0.0123384	0.0109523	0.262278	-0.0105709	0.0107593	0.325857	-0.0104044	0.0102813	0.311552	128.977	115	0.176118	129.286	116	0.188242	0.00110275	0.00210151	0.600772	0.411
20	IL_5	IDD	116	NA	MR Egger Weighted median Inverse variance weighted	-0.0311684	0.0164706	0.0609792	-0.0288155	0.0187283	0.1239	-0.0249114	0.0155262	0.108609	120.074	114	0.33023	121.413	115	0.323111	0.00354075	0.00313991	0.261832	0.489
21	IL_6	IDD	118	NA	MR Egger Weighted median Inverse variance weighted	-0.0119061	0.0112571	0.292411	-0.00969079	0.0110836	0.381936	-0.00854303	0.0105903	0.419847	138.959	116	0.0719946	139.902	117	0.0732185	0.00191695	0.00216033	0.376731	0.274
22	IL_7	IDD	116	NA	MR Egger Weighted median Inverse variance weighted	-0.0263233	0.0159913	0.102496	-0.02433	0.0171213	0.155306	-0.021998	0.0150541	0.143944	107.238	114	0.660058	107.881	115	0.668316	0.00243756	0.00303973	0.424279	0.805
23	IL_8	IDD	116	NA	MR Egger Weighted median Inverse variance weighted	-0.0137658	0.0157088	0.382706	-0.0108926	0.0167141	0.514592	-0.0104255	0.0147888	0.480836	113.376	114	0.498874	113.774	115	0.514799	0.00188373	0.00298723	0.529569	0.714
24	IL_9	IDD	116	NA	MR Egger Weighted median Inverse variance weighted	-0.0175917	0.0154273	0.256555	-0.0166204	0.0166637	0.318569	-0.0145839	0.0145262	0.315394	112.413	114	0.524473	112.748	115	0.54198	0.00170452	0.00294421	0.563773	0.709
25	IP_10	IDD	116	NA	MR Egger Weighted median Inverse variance weighted	0.00967217	0.0153147	0.528939	0.0100525	0.0167106	0.547464	0.0118328	0.0144218	0.411943	98.0547	114	0.856559	98.2305	115	0.868654	0.00122727	0.00292691	0.675782	0.909
26	M_CSF	IDD	115	NA	MR Egger Weighted median Inverse variance weighted	0.0177426	0.0187626	0.346351	0.017442	0.0200032	0.383231	0.0139711	0.0176691	0.429111	95.8296	113	0.877138	96.1866	114	0.885451	-0.00213456	0.00357234	0.551354	0.884
27	MCP_1_MCAF	IDD	118	NA	MR Egger Weighted median Inverse variance weighted	0.00655781	0.0111354	0.557064	0.00710915	0.0105246	0.499373	0.0049608	0.0104486	0.634943	137.477	116	0.0846436	137.692	117	0.0928739	-0.000910463	0.00213732	0.670909	0.341
28	MCP_3	IDD	110	NA	MR Egger Weighted median Inverse variance weighted	-0.00377601	0.02832	0.894178	-0.00454032	0.0307422	0.882587	-0.00654913	0.026684	0.806121	103.112	108	0.614932	103.197	109	0.638642	-0.00157408	0.00538454	0.770593	0.79
29	MIF	IDD	117	Inconsistent direction	MR Egger Weighted median Inverse variance weighted	-0.00385806	0.016368	0.814079	-0.00180217	0.0158531	0.909492	0.00657183	0.0155827	0.673216	124.834	115	0.250008	128.721	116	0.1977	0.00592294	0.00312979	0.0609471	0.387
30	MIG	IDD	116	NA	MR Egger Weighted median Inverse variance weighted	0.00755382	0.0153143	0.622782	0.00798476	0.0159989	0.617722	0.0121686	0.0144198	0.398734	92.1724	114	0.933815	92.9731	115	0.934784	0.00261458	0.00292192	0.37277	0.838
31	MIP_1A	IDD	114	NA	MR Egger Weighted median Inverse variance weighted	-0.0163586	0.015937	0.306889	-0.0135243	0.0172897	0.434087	-0.00970297	0.0150459	0.518999	115.237	112	0.397927	116.826	113	0.383643	0.00377098	0.00303485	0.216625	0.495
32	MIP_1B	IDD	117	NA	MR Egger Weighted median Inverse variance weighted	-0.00975789	0.0102289	0.342108	-0.00777672	0.0109039	0.475717	-0.00218314	0.00963263	0.820704	94.817	115	0.915143	99.6619	116	0.860658	0.00432115	0.00196317	0.0297256	0.545
33	PDGF_BB	IDD	118	NA	MR Egger Weighted median Inverse variance weighted	-0.000819136	0.0107559	0.939425	-0.00122656	0.010598	0.907863	-0.00301929	0.0101007	0.765003	128.264	116	0.205582	128.672	117	0.217019	-0.00125452	0.00206463	0.544624	0.431
34	RANTES	IDD	116	NA	MR Egger Weighted median Inverse variance weighted	0.0116103	0.0166292	0.486481	0.0127259	0.0172173	0.459827	0.0154718	0.0156275	0.322158	125.887	114	0.210347	126.415	115	0.219841	0.00220792	0.00319377	0.490769	0.416
35	SCF	IDD	118	NA	MR Egger Weighted median Inverse variance weighted	0.0173668	0.0102283	0.0922043	0.0171501	0.0134465	0.202156	0.0164369	0.00963009	0.0878537	90.9009	116	0.959049	90.9737	117	0.964267	-0.000528367	0.0019584	0.787797	0.982
36	SCGF_B	IDD	116	NA	MR Egger Weighted median Inverse variance weighted	-0.0136423	0.0157306	0.387628	-0.0136088	0.0168167	0.418377	-0.0151328	0.0147533	0.305024	120.276	114	0.325568	120.359	115	0.347591	-0.000845874	0.00300491	0.778839	0.529
37	SDF_1A	IDD	118	NA	MR Egger Weighted median Inverse variance weighted	-0.00686952	0.0105675	0.516936	-0.00687434	0.0111233	0.536565	-0.0117837	0.00994968	0.236281	105.047	116	0.757707	106.952	117	0.73655	-0.00279462	0.00202462	0.170144	0.548
38	TNF_A	IDD	117	NA	MR Egger Weighted median Inverse variance weighted	-0.0226886	0.016561	0.173355	-0.0207156	0.0175033	0.236602	-0.0160206	0.015617	0.304965	125.11	115	0.244569	126.657	116	0.234908	0.00375431	0.00314796	0.235474	0.388
39	TNF_B	IDD	99	Inconsistent direction	MR Egger Weighted median Inverse variance weighted	0.003388	0.0237592	0.886904	0.00149151	0.0253582	0.953097	-0.000936278	0.0224409	0.96672	60.7221	97	0.998542	61.0291	98	0.998751	-0.00252215	0.00455194	0.580797	1
40	TRAIL	IDD	118	NA	MR Egger Weighted median Inverse variance weighted	0.00243245	0.0102846	0.813451	0.00372003	0.0107796	0.730019	0.00630342	0.00968247	0.515038	101.201	116	0.834488	102.447	117	0.82891	0.00219558	0.00196659	0.266542	0.757
41	VEGF	IDD	117	NA	MR Egger Weighted median Inverse variance weighted	-0.00630626	0.0110429	0.569069	-0.00538789	0.0118328	0.648869	-0.00729974	0.0103781	0.48182	115.467	115	0.470213	115.539	116	0.494614	-0.000567138	0.00212094	0.789641	0.618
